# Supplementary material for: Diversity and Cytogenomic Characterization of Wild Carrots in the Macaronesian Islands
Source: Plants (Basel). 2021 Sep 18;10(9):1954. doi: 10.3390/plants10091954 (PMC8473144; doi:10.3390/plants10091954)
Supplement: Supplementary file 1 [file plants-10-01954-s001.zip]

Archive with 1 entries (1 files):
- plants-1343093-supplementary.pdf
